# Supplementary material for: Structural basis for the clamping and Ca2+ activation of SNARE-mediated fusion by synaptotagmin
Source: Nat Commun. 2019 Jun 3;10:2413. doi: 10.1038/s41467-019-10391-x (PMC6546687; doi:10.1038/s41467-019-10391-x)
Supplement: Supplementary file 6 — Source data [file 41467_2019_10391_MOESM6_ESM.xlsx]

## Sheet: Figure 4A,B
Figure 4A							Figure 4B
	S235C-EDTA		S235C-Mg-1mM		S235C-Ca-1mM			I367C-EDTA		I367C-Mg-1mM		I367C-Ca-1mM
EmissionWavelength, nm	Fluorescence intensity		Fluorescence intensity		Fluorescence intensity		EmissionWavelength, nm	Fluorescence intensity		Fluorescence intensity		Fluorescence intensity
400	111.6		1760		715.467		400	1491.73		2366.13		1464.47
402	349.933		2970.67		2912.8		402	2006.4		2699.47		3757.13
404	580.6		4134.67		5495.47		404	1935.73		3763.47		6440.13
406	1206.27		5682.67		8954.13		406	2571.73		4284.8		9698.47
408	1407.93		7616		12974.1		408	2899.73		5267.47		12913.1
410	2132.93		10026.7		16670.1		410	2857.07		6606.13		16558.5
412	2779.6		12564		21760.8		412	3607.73		7251.47		20792.1
414	3471.27		15720		27050.1		414	4363.73		9239.47		25449.5
416	4234.27		18937.3		32656.8		416	4818.4		10654.1		30031.8
418	5307.27		22480		38684.8		418	5865.07		12822.1		35717.1
420	6868.6		26386.7		45082.1		420	6857.07		15388.8		41005.5
422	8367.27		31050.7		51700.8		422	7703.73		17788.8		47127.8
424	9679.27		35220		58902.1		424	9734.4		20352.8		53573.8
426	11899.3		39741.3		66267.5		426	11201.1		23614.1		59953.8
428	13757.6		44646.7		73268.8		428	12747.7		26575.5		66757.5
430	15426.3		49710.7		80639.5		430	14551.7		30404.8		73590.5
432	17782.6		54629.3		87912.8		432	17043.7		33748.8		80279.1
434	20535.3		59762.7		94484.8		434	19225.1		37771.5		86571.1
436	23201.6		65205.3		101321		436	21641.1		42018.1		93325.1
438	26132.3		70122.7		107453		438	24323.7		45767.5		99373.8
440	28770.3		74782.7		114411		440	27023.7		50107.5		105838
442	31705.3		79488		120787		442	29495.7		53919.5		111320
444	34835.9		83564		125718		444	32537.1		58114.1		116502
446	37607.9		87724		130531		446	35414.4		61898.1		121846
448	41084.6		91833.3		135271		448	38653.1		65718.1		126155
450	43911.3		94964		138802		450	41451.7		69364.8		130065
452	47063.6		98189.3		141762		452	44761.1		73150.1		134190
454	50185.3		101648		144753		454	47742.4		76672.8		137185
456	52822.6		104061		147378		456	50423.7		79619.5		139761
458	55562.6		106321		148738		458	53502.4		82464.8		141761
460	58300.3		107968		149739		460	56066.4		85044.8		143758
462	61056.9		109308		150447		462	58850.4		87766.1		144631
464	63207.6		110531		149975		464	61255.7		89759.5		144939
466	65564.3		111375		150378		466	63543.7		91468.8		145417
468	67264.9		111903		148715		468	65531.7		92710.1		144630
470	69020.9		112337		147770		470	67261.1		94070.1		144466
472	70535.6		112055		146341		472	68930.4		95002.1		143169
474	72257.9		111063		144106		474	70363.7		95640.8		141682
476	73096.6		110147		141671		476	71631.7		95574.1		139369
478	74057.6		109155		138997		478	72419.7		94967.5		137304
480	74392.6		107859		136594		480	73243.7		95284.8		135076
482	74793.6		106008		132853		482	73378.4		94546.1		132401
484	75022.3		104720		129711		484	73797.1		94088.8		129322
486	75381.3		102456		125937		486	73645.1		92822.1		126091
488	75089.3		100539		122285		488	73321.1		92066.1		122853
490	74536.3		98374.7		118519		490	73483.7		90180.8		118817
492	73774.3		95641.3		114467		492	72787.7		88904.8		115789
494	73163.9		92508		111178		494	72270.4		86879.5		111830
496	71999.6		90074.7		105817		496	70831.7		84424.8		107514
498	70084.9		86072		101103		498	69159.7		81654.1		102602
500	67468.9		81932		95347.5		500	66614.4		77828.8		96944.8
502	64153.6		77093.3		88803.5		502	63611.7		73924.8		90920.5
504	61256.3		72120		82528.8		504	60671.7		69659.5		84614.1
506	58232.3		67810.7		77339.5		506	57575.7		65491.5		78932.8
508	55825.3		64417.3		72294.1		508	55066.4		62692.8		74560.1
510	54140.3		61268		68887.5		510	53542.4		60216.8		70939.5
512	53096.9		59456		65658.1		512	52335.7		58451.5		67940.5
514	52068.3		57609.3		63667.5		514	51613.1		57100.8		65775.8
516	51540.9		56206.7		61439.5		516	50863.7		56018.1		63907.5
518	50573.9		54884		59787.5		518	50029.1		54822.1		61700.8
520	50037.3		52982.7		57371.5		520	49398.4		53550.1		59547.8
522	49078.6		51761.3		55122.1		522	48542.4		52086.1		57720.1
524	47860.9		49965.3		53084.8		524	47275.7		50886.1		55299.5
526	46928.9		47961.3		51132.8		526	46181.1		49232.8		53271.8
528	45667.9		46201.3		48699.5		528	45089.1		47104.8		50893.1
530	44203.9		44445.3		46156.8		530	43515.7		45560.8		48598.5
532	42747.3		42286.7		44178.1		532	42147.7		43931.5		46316.8
534	41125.3		40610.7		41736.8		534	40661.1		42287.5		44012.1
536	39611.3		38646.7		39736.8		536	38918.4		40335.5		41648.5
538	38026.9		36774.7		37962.1		538	37370.4		38639.5		39432.5
540	36407.3		35033.3		35414.1		540	36094.4		36939.5		37274.1
542	34661.3		33328		33458.1		542	34754.4		34987.5		35332.1
544	33370.9		31868		31471.5		544	32738.4		33300.8		33390.5
546	31690.9		29908		29626.1		546	31667.7		31738.1		31147.5
548	30391.6		28269.3		27879.5		548	30119.7		30234.1		29465.5
550	28994.6		26608		26155.5		550	28737.1		28448.8		27871.5
552	27579.6		25209.3		24316.8		552	27409.1		27072.8		25890.5
554	26075.9		23825.3		22991.5		554	26147.7		25651.5		24379.8
556	24826.9		22357.3		21526.1		556	24437.1		24215.5		22953.1
558	23532.3		21234.7		20276.8		558	23429.1		22935.5		21266.5
560	22194.3		19674.7		18723.5		560	22303.7		21583.5		19986.5
562	21344.3		18832		17424.8		562	21034.4		20294.1		18834.5
564	20139.3		17570.7		16364.8		564	19881.1		19150.1		17522.5
566	19003.9		16642.7		15334.1		566	18918.4		18168.8		16444.8
568	17869.3		15517.3		14140.8		568	17814.4		16779.5		15399.5
570	16852.9		14625.3		13238.1		570	16695.7		16124.8		14224.1
572	15950.9		13766.7		12308.8		572	15809.1		15186.1		13282.1
574	15263.6		12958.7		11407.5		574	15127.7		14186.1		12444.8
576	14037.6		11916		10712.8		576	14230.4		13424.8		11569.5
578	13401.3		11381.3		9814.13		578	13181.1		12610.1		10734.5
580	12720.6		10566.7		9224.8		580	12762.4		11967.5		9976.8
582	12048.3		9878.67		8324.8		582	11933.1		11267.5		9255.13
584	11075.9		9230.67		7686.13		584	11375.7		10704.8		8534.13
586	10477.9		8728		7082.13		586	10699.7		9999.47		7912.8
588	9966.6		8125.33		6732.8		588	10002.4		9452.8		7197.47
590	9264.27		7472		5903.47		590	9495.73		8926.13		6581.8
592	8692.27		6974.67		5407.47		592	8839.73		8314.13		5944.47
594	8187.27		6352		4952.8		594	8503.73		7632.8		5424.47
596	7641.6		5936		4476.8		596	7930.4		7326.13		4949.47
598	7079.27		5665.33		3759.47		598	7415.73		7076.8		4352.13
600	6572.93		5076		3424.8		600	6966.4		6462.13		3882.13

## Sheet: Fig 4C,D
Normalized data										Raw Data
Figure 4C
										M173C					S235C					V304C					I367C
M173C	Effect over EDTA	StDev	n	Intensity peak, nm	peak shift over EDTA					Experiment 1	Peak position	Peak average value	% increase from EDTA level		Experiment 1	Peak position	Peak average value	% increase from EDTA level		Experiment 1	Peak position	Peak average value	% increase from EDTA level		Experiment 1	Peak position	Peak average value	% increase from EDTA level
Mg 1mM	5	1	3	~492nm	0nm					EDTA 0.2 mM	490-494 nm	62510.2			EDTA 0.2 mM	482-486 nm	79530			EDTA 0.2 mM	490-494 nm	70795.5			EDTA 0.2 mM	484-488 nm	84215.3
Ca 1mM	105	4	3	~476nm	16nm					Mg 1mM	492-496 nm	66058	5.67545		Mg 1mM	470-474 nm	116200	46.1088		Mg 1mM	486-490 nm	78050.6	10.248		Mg 1mM	476-480 nm	108156	34
EDTA 0.2 mM				~492nm						Ca 1mM	476-480 nm	124639	99.3904		Ca 1mM	462-466 nm	160090	101.295		Ca 1mM	472-476 nm	143314	102.434		Ca 1mM	462-466 nm	164311	95.1083
S235C	Effect over EDTA	StDev	n	Intensity peak, nm	peak shift over EDTA					Experiment 2					Experiment 2					Experiment 2					Experiment 2
Mg 1mM	47	2	3	~470nm	14nm					EDTA 0.2 mM	490-494 nm	57271.8			EDTA 0.2 mM	484-488 nm	75164.3			EDTA 0.2 mM	490-494 nm	70063.6			EDTA 0.2 mM	484-488 nm	82253.6
Ca 1mM	97	6	3	~464nm	20nm					Mg 1mM	492-496 nm	59760.7	4.34575		Mg 1mM	468-472 nm	112098	49.1377		Mg 1mM	486-490 nm	73899.1	5.47439		Mg 1mM	476-480 nm	104705	37
EDTA 0.2 mM				~484nm						Ca 1mM	474-478 nm	122663	107		Ca 1mM	462-466 nm	150267	99.9182		Ca 1mM	474-478 nm	137692	96.5251		Ca 1mM	464-468 nm	150159	82.5557
Figure 4D
V304C	Effect over EDTA	StDev	n	Intensity peak, nm	peak shift over EDTA					Experiment 3					Experiment 3					Experiment 3					Experiment 3
Mg 1mM	9.66667	5	3	~488nm	4nm					EDTA 0.2 mM	492-496 nm	59004.4			EDTA 0.2 mM	482-486 nm	78129.4			EDTA 0.2 mM	490-494 nm	66981.7			367-EDTA	484-488 nm	77492.5
Ca 1mM	102	6	3	~474nm	18nm					Mg 1mM	490-494 nm	61565.7	4.34077		Mg 1mM	466-470 nm	114105	46.046		Mg 1mM	486-490 nm	76387.3	7		367-Mg-1mM	476-480 nm	98798.9	36
EDTA 0.2 mM				~492nm						Ca 1mM	472-476 nm	125854	106		Ca 1mM	460-464 nm	148866	90.5374		Ca 1mM	472-476 nm	139424	108.152		367-Ca 1mM-ves+Ca	464-468 nm	149567	93.0087
I367C	Effect over EDTA	StDev	n	Intensity peak, nm	peak shift over EDTA																				Experiment 4
Mg 1mM	35	1.0019	5	~478nm	8nm																				367-EDTA	482-486 nm	73606.8
Ca 1mM	92.6472	5.81889	5	~464nm	22nm																				367-Mg-1mM	476-480 nm	95405.7	31
EDTA 0.2mM				~486nm																					367-Ca 1mM	462-466 nm	144996	96.9867
																									Experiment 5
																									367-EDTA	484-488 nm	88830.6
																									367-Mg-1mM	476-480 nm	113090	35
																									367-Ca 1mM-allAv	460-464 nm	173732	95.5764

## Sheet: Supplementary Fig 6
Supplementary Figure 6							Fig 6B
	M173C-EDTA		M173C-Mg-1mM		M173C-Ca-1mM			V304C-EDTA		V304C-Mg-1mM		V304C-Ca-1mM
EmissionWavelength, nm	Fluorescence intensity		Fluorescence intensity		Fluorescence intensity		EmissionWavelength, nm	Fluorescence intensity		Fluorescence intensity		Fluorescence intensity
400	0.33333		0.13333		-0.13333		400	340		0		0
402	339		844.133		1422.53		402	364		566.667		1262.67
404	336.333		957.467		2502.53		404	204		777.333		2659
406	1015		1565.47		3918.53		406	154.667		681.333		4098.67
408	1468.33		1889.47		5301.2		408	149.333		1156		5752.33
410	1573.67		2480.13		6986.53		410	-7.27596e-12		1580		7802.67
412	1616.33		2836.13		8946.53		412	129.333		2005.33		10076.3
414	2123		3506.8		10846.5		414	320		2538.67		12753
416	2828.33		4130.8		13698.5		416	768		3529.33		15692
418	3135		5061.47		16610.5		418	1100		3992		19410
420	3567		5573.47		19869.2		420	1946.67		4896		23225
422	4016.33		6264.13		23570.5		422	2889.33		5840		28234.3
424	4756.33		7017.47		27427.9		424	3624		7376		32791.7
426	5601.67		7912.13		32027.9		426	5048		8297.33		38206.3
428	6729.67		9352.13		36693.2		428	6332		9802.67		43965.7
430	7393.67		10493.5		41870.5		430	7572		11137.3		49858.3
432	8803		11716.1		47250.5		432	9242.67		13540		55542.7
434	10107		13318.8		52339.9		434	11042.7		15640		61941.7
436	11340.3		15049.5		58233.2		436	13130.7		18104		67887.3
438	12992.3		16438.8		63762.5		438	15064		20384		74409
440	14540.3		18530.8		69298.5		440	17344		22413.3		80601
442	16684.3		20414.8		75062.5		442	20058.7		25733.3		86762
444	18580.3		22730.8		80833.2		444	22481.3		28642.7		93270.3
446	20399		25137.5		86662.5		446	25570.7		31537.3		99099.3
448	22873.7		27364.1		91785.2		448	28358.7		34838.7		105283
450	25140.3		30112.1		97210.5		450	31526.7		38233.3		110423
452	27197.7		32368.1		102192		452	34550.7		41457.3		116096
454	29867		35104.1		106603		454	38049.3		44933.3		120969
456	32201.7		38074.8		111423		456	41230.7		48184		125422
458	34865.7		40748.1		115476		458	44496		51228		129528
460	37319		43156.1		119188		460	47616		54605.3		132627
462	39517.7		45844.1		121684		462	50497.3		57494.7		136092
464	41923		48348.1		124768		464	52952		60438.7		138694
466	44343		50496.1		127215		466	56042.7		62922.7		140752
468	46231		52720.1		128671		468	58589.3		65656		142340
470	48696.3		55125.5		131093		470	60981.3		68069.3		143822
472	50661.7		57693.5		131792		472	63553.3		70025.3		144321
474	52741.7		59836.1		132655		474	65257.3		72404		144710
476	54697.7		61548.1		133385		476	67486.7		74113.3		144652
478	56252.3		63437.5		132795		478	69253.3		75068		144487
480	57664.3		64684.1		132797		480	70650.7		76692		143303
482	58955		65953.5		131719		482	71520		77258.7		141972
484	60092.3		67293.5		130876		484	72850.7		78421.3		139673
486	61264.3		68161.5		128747		486	73930.7		79125.3		137957
488	61860.3		68697.5		127197		488	74377.3		79068		136104
490	62225.7		69784.1		125203		490	74296		79085.3		133078
492	63111		69761.5		123332		492	74969.3		79156		131370
494	63005.7		69997.5		120275		494	74653.3		78698.7		128155
496	62773.7		69349.5		116956		496	74041.3		77584		124183
498	61420.3		68386.8		113739		498	72360		76030.7		119673
500	60167		66465.5		108565		500	70412		73518.7		114043
502	58121.7		64414.8		102733		502	68045.3		70777.3		108032
504	55976.3		62834.8		97114.5		504	65028		67965.3		101948
506	54200.3		60433.5		91698.5		506	62496		65160		95926.7
508	52784.3		58889.5		87627.9		508	60705.3		62714.7		91475.7
510	51364.3		57732.1		84602.5		510	58894.7		61389.3		87862.7
512	51028.3		56962.8		81750.5		512	58130.7		60293.3		85642
514	50912.3		56660.1		80367.9		514	57973.3		59321.3		83186
516	50780.3		56476.1		78750.5		516	57166.7		58925.3		81300.3
518	50273.7		56210.8		76703.9		518	56633.3		58253.3		79674.7
520	50015		56324.1		75158.5		520	56252		57492		77498
522	49515		55637.5		73078.5		522	55476		56588		75334
524	49056.3		55034.8		71678.5		524	54420		55478.7		73014.7
526	48203		53954.8		69158.5		526	53401.3		54670.7		70825.7
528	47153.7		53100.1		66883.9		528	52233.3		52878.7		68296.7
530	46637.7		52264.1		64355.9		530	51152		51686.7		65819.3
532	45204.3		50374.8		61807.9		532	49578.7		50082.7		63249.3
534	43993.7		49132.1		59699.9		534	48356		48578.7		60880.3
536	42687		48093.5		57021.2		536	46970.7		46748		58160.7
538	41367		46841.5		55066.5		538	45016		45273.3		55876
540	40013.7		45197.5		52514.5		540	43417.3		43769.3		53794.3
542	38513.7		44042.8		50349.2		542	42108		42322.7		51197
544	37577.7		42664.1		48019.9		544	40596		40969.3		48990
546	35980.3		40942.8		46059.9		546	38978.7		39252		46579
548	34779		39728.1		43827.9		548	37413.3		37618.7		44383
550	33277.7		38672.1		41822.5		550	35898.7		36253.3		42462.7
552	32171		36994.8		39935.9		552	34464		34860		40284
554	30963		35912.1		38059.9		554	33228		33344		38475.3
556	29560.3		34154.8		36371.9		556	31765.3		31921.3		36531.3
558	28463		33182.8		34447.9		558	30148		30402.7		34480.3
560	27063		31794.8		32798.5		560	29048		29270.7		33090
562	26139		30870.8		31499.9		562	27668		28005.3		31339
564	25017.7		29614.8		29751.9		564	26676		26676		29892.3
566	23772.3		28505.5		28477.2		566	25149.3		25478.7		28582.3
568	22836.3		27469.5		27227.9		568	24424		24426.7		26933.3
570	21897.7		26432.1		25889.2		570	23238.7		23480		25792.3
572	20969.7		25314.8		24646.5		572	22373.3		22456		24640
574	20081.7		24276.1		23477.2		574	21316		21492		23398
576	19119		23612.1		22706.5		576	20334.7		20450.7		22449
578	18423		22429.5		21650.5		578	19441.3		19484		21206.3
580	17527		21708.1		20538.5		580	18722.7		18868		20090
582	16848.3		20809.5		19669.2		582	17713.3		17972		19105
584	15983		20110.8		18626.5		584	17062.7		17177.3		18162.3
586	15132.3		19541.5		17923.9		586	16248		16213.3		17412
588	14620.3		18564.1		16905.2		588	15429.3		15602.7		16360.3
590	14095		17881.5		15974.5		590	14796		14688		15661.7
592	13273.7		17293.5		15521.2		592	14092		14212		14774.3
594	12545.7		16450.8		14645.2		594	13446.7		13346.7		13974
596	11833.7		15866.8		13873.2		596	12642.7		12521.3		13278.3
598	11309.7		15054.8		13306.5		598	12298.7		11902.7		12470.3
600	10891		14425.5		12490.5		600	11650.7		11529.3		11738.3

## Sheet: Supplementary Fig 7
Supplementary Figure 7
Normalized Data
	Peak		#1	#2	#3	Average	Std deviation
WT-EDTA	488 nm		100	100	100	100	0
WT-Mg 1mM	480 nm		130	137	142	136.333	6.02771
WT-Ca 1mM	468 nm		193	221	207	207	14
3DA-EDTA	480 nm		143	134	138	138.333	4.50925
3DA-Mg 1mM	478 nm		155	146	143	148	6.245
3DA-Ca 1mM	476 nm		156	165	170	163.667	7.0946
3N-EDTA	492 nm		74	66	70	70	4
3N-Mg 1mM	492 nm		77	62	68	69	7.54983
3N-Ca 1mM	470 nm		163	175	168	168.667	6.02771

## Sheet: Supplementary Fig 10A
Supplementary Figure 10A
FSC masked maps
Resolution (1/A)	Correlation
0.001001	1
0.001598	0.999927
0.003196	0.999736
0.004794	0.999169
0.006392	0.99821
0.00799	0.998877
0.009588	0.98508
0.011186	0.991262
0.012784	0.989174
0.014382	0.997703
0.01598	0.988553
0.017578	0.995185
0.019175	0.992659
0.020773	0.990931
0.022371	0.988061
0.023969	0.99518
0.025567	0.98826
0.027165	0.992308
0.028763	0.991625
0.030361	0.981547
0.031959	0.985841
0.033557	0.977069
0.035155	0.94794
0.036753	0.950831
0.038351	0.940717
0.039949	0.929297
0.041547	0.872341
0.043145	0.796216
0.044743	0.796664
0.046341	0.717822
0.047939	0.786461
0.049537	0.764585
0.051135	0.746446
0.052733	0.710035
0.05433	0.714749
0.055928	0.713287
0.057526	0.655086
0.059124	0.601322
0.060722	0.529366
0.06232	0.560881
0.063918	0.531039
0.065516	0.510548
0.067114	0.594735
0.068712	0.560856
0.07031	0.512505
0.071908	0.557924
0.073506	0.47443
0.075104	0.444132
0.076702	0.373122
0.0783	0.374997
0.079898	0.371751
0.081496	0.3566
0.083094	0.342001
0.084692	0.298107
0.08629	0.238858
0.087888	0.20079
0.089485	0.193954
0.091083	0.242114
0.092681	0.225624
0.094279	0.215479
0.095877	0.175597
0.097475	0.124822
0.099073	0.121902
0.100671	0.10963
0.102269	0.077965
0.103867	0.046928
0.105465	0.083024
0.107063	0.094234
0.108661	0.060295
0.110259	0.014861
0.111857	0.020408
0.113455	-0.00515
0.115053	0.01144
0.116651	0.027514
0.118249	0.012259
0.119847	-0.036815
0.121445	-0.026998
0.123043	-0.015747
0.12464	0.006905
0.126238	0.006057
0.127836	0.023518
0.129434	0.027212
0.131032	0.016432
0.13263	-0.025846
0.134228	0.0019
0.135826	0.026608
0.137424	0.006326
0.139022	0.003143
0.14062	-0.003352
0.142218	0.011893
0.143816	0.022002
0.145414	0.030828
0.147012	0.033097
0.14861	0.020712
0.150208	0.016884
0.151806	0.010421
0.153404	-0.003439
0.155002	0.015308
0.1566	0.001052
0.158198	-0.015741
0.159795	-0.022501
0.161393	-0.018368
0.162991	-0.00316
0.164589	0.007484
0.166187	-0.003755
0.167785	-0.013932
0.169383	-0.006951
0.170981	0.017709
0.172579	0.024811
0.174177	0.024236
0.175775	0.002968
0.177373	0.006582
0.178971	0.009958
0.180569	-0.006729
0.182167	-0.017624
0.183765	-0.00209
0.185363	-0.000477
0.186961	-0.005062
0.188559	-0.0096
0.190157	0.00122
0.191755	0.001335
0.193353	0.00185
0.19495	-0.001953
0.196548	-0.009181
0.198146	-0.003736
0.199744	0.015139
0.201342	0.003929
0.20294	0.001109
0.204538	-0.006995
0.206136	0.006455
0.207734	0.018564
0.209332	-0.002713
0.21093	0.001731
0.212528	0.023465
0.214126	0.006829
0.215724	0.011107
0.217322	0.007111
0.21892	0.002511
0.220518	0.009861
0.222116	-0.000942741
0.223714	-0.002104
0.225312	0.011312
0.22691	0.021026
0.228508	0.016631
0.230105	-0.005752
0.231703	0.002409
0.233301	0.003222
0.234899	0.000349156
0.236497	0.00422
0.238095	0.004619
0.239693	0.006381
0.241291	0.001167
0.242889	0.007802
0.244487	-0.004071
0.246085	-0.010798
0.247683	0.003785
0.249281	0.004381
0.250879	0.014125
0.252477	0.01152
0.254075	0.00336
0.255673	0.005791
0.257271	0.006292
0.258869	0.003913
0.260467	0.006686
0.262065	-0.000152038
0.263663	-0.005651
0.26526	-0.01574
0.266858	0.001212
0.268456	0.004001
0.270054	0.000247191
0.271652	-0.008274
0.27325	-0.004766
0.274848	-0.007791
0.276446	-0.006218
0.278044	-0.000477488
0.279642	0.008642
0.28124	0.005817
0.282838	-0.002614
0.284436	-0.005637
0.286034	-0.007873
0.287632	-0.006772
0.28923	0.012874
0.290828	0.010268
0.292426	0.004111
0.294024	-0.007289
0.295622	0.00396
0.29722	0.000684303
0.298818	0.001259
0.300415	-0.009269
0.302013	-0.009167
0.303611	-0.004454
0.305209	-0.003041
0.306807	0.003658
0.308405	0.002372
0.310003	0.00241
0.311601	0.009847
0.313199	0.008275
0.314797	0.007042
0.316395	0.002823
0.317993	-0.000706241
0.319591	0.001046
0.321189	-0.00643
0.322787	0.000655121
0.324385	0.00049624
0.325983	-0.004308
0.327581	-0.004757
0.329179	-0.000401397
0.330777	-0.00286
0.332375	-0.009075
0.333973	0.00569
0.33557	0.00548
